# Supplementary material for: Complete genome sequence of the sand-sediment actinobacterium Nocardioides dokdonensis FR1436T
Source: Stand Genomic Sci. 2017 Jul 25;12:44. doi: 10.1186/s40793-017-0257-z (PMC5526307; doi:10.1186/s40793-017-0257-z)
Supplement: Additional file 1: Table S1. — Genes associated with steroid metabolism. (XLSX 14 kb) [file 40793_2017_257_MOESM1_ESM.xlsx]

## Sheet: Additional file 1
Supplementary Table S1. Genes associated with steroid metabolism
Accession number	Product
ANH36520.1	short chain dehydrogenase
ANH36717.1	3 beta-hydroxysteroid dehydrogenase/Delta 5--_4-isomerase
ANH36776.1	Cholesterol oxidase
ANH36877.1	HTH-type transcriptional repressor KstR2
ANH36955.1	Steroid Delta-isomerase
ANH37011.1	2-keto-4-pentenoate hydratase
ANH37023.1	3-alpha-hydroxysteroid dehydrogenase/carbonyl reductase
ANH37025.1	HTH-type transcriptional repressor KstR
ANH37026.1	3-ketosteroid-9-alpha-monooxygenase oxygenase subunit
ANH37032.1	3-oxosteroid 1-dehydrogenase
ANH37057.1	HTH-type transcriptional repressor KstR2
ANH37059.1	3-oxosteroid 1-dehydrogenase
ANH37060.1	Putative short-chain type dehydrogenase/reductase
ANH37061.1	Glucose 1-dehydrogenase 4
ANH37062.1	putative enoyl-CoA hydratase echA8
ANH37063.1	3-oxoadipate CoA-transferase subunit A
ANH37064.1	3-oxoadipate CoA-transferase subunit B
ANH37065.1	Nitronate monooxygenase
ANH37067.1	Beta-ketoadipyl-CoA thiolase
ANH37068.1	HTH-type transcriptional repressor KstR2
ANH37069.1	3-alpha-(or 20-beta)-hydroxysteroid dehydrogenase
ANH37070.1	Glutaryl-CoA dehydrogenase
ANH37071.1	Long-chain-fatty-acid--CoA ligase FadD13
ANH37073.1	Acyl-CoA dehydrogenase
ANH37074.1	Acyl-CoA dehydrogenase, short-chain specific
ANH37075.1	Acyl-CoA dehydrogenase
ANH37088.1	3-alpha-(or 20-beta)-hydroxysteroid dehydrogenase
ANH37177.1	mce related protein
ANH37178.1	mce related protein
ANH37179.1	mce related protein
ANH37180.1	mce related protein
ANH37181.1	mce related protein
ANH37299.1	HTH-type transcriptional repressor KstR2
ANH37488.1	3-alpha-hydroxysteroid dehydrogenase/carbonyl reductase
ANH37613.1	HTH-type transcriptional repressor KstR2
ANH37803.1	HTH-type transcriptional repressor KstR2
ANH37882.1	3 beta-hydroxysteroid dehydrogenase/Delta 5--_4-isomerase
ANH38058.1	HTH-type transcriptional repressor KstR2
ANH38986.1	HTH-type transcriptional repressor KstR2
ANH39564.1	HTH-type transcriptional repressor KstR2
ANH39703.1	HTH-type transcriptional repressor KstR2
ANH39848.1	3-ketosteroid-9-alpha-hydroxylase reductase subunit
ANH39850.1	3-ketosteroid-9-alpha-monooxygenase oxygenase subunit
ANH39851.1	Acyl-CoA dehydrogenase
ANH39852.1	Acyl-CoA dehydrogenase
ANH39853.1	Long-chain-fatty-acid--CoA ligase FadD17
ANH39858.1	Nitronate monooxygenase
ANH39859.1	Long-chain-fatty-acid--CoA ligase FadD19
ANH39860.1	2,3-dehydroadipyl-CoA hydratase
ANH39861.1	Long-chain-fatty-acid--CoA ligase
ANH39862.1	Phthiodiolone/phenolphthiodiolone dimycocerosates ketoreductase
ANH39863.1	hypothetical protein
ANH39864.1	Beta-ketoadipyl-CoA thiolase
ANH39865.1	acetyl-CoA acetyltransferase
ANH39866.1	Methionine aminopeptidase 1
ANH39867.1	Steroid C26-monooxygenase
ANH39868.1	Steroid C26-monooxygenase
ANH39869.1	3-ketoacyl-CoA thiolase
ANH39873.1	Flavin-dependent monooxygenase, reductase subunit HsaB
ANH39874.1	Iron-dependent extradiol dioxygenase
ANH39875.1	4,5:9,10-diseco-3-hydroxy-5,9,17-trioxoandrosta-1(10),2-diene-4-oate hydrolase
ANH39876.1	Flavin-dependent monooxygenase, oxygenase subunit HsaA
ANH39877.1	4-hydroxy-2-oxovalerate aldolase
ANH39878.1	Acetaldehyde dehydrogenase
ANH39879.1	3-oxosteroid 1-dehydrogenase
ANH39880.1	MaoC like domain protein
ANH39888.1	lipid-transfer protein
ANH39889.1	MaoC like domain protein
ANH39890.1	hypothetical protein
ANH39891.1	hypothetical protein
ANH39892.1	Acryloyl-CoA reductase (NADH)
ANH39893.1	3-oxoadipate enol-lactonase 2
ANH39894.1	Putative diacylglycerol O-acyltransferase
ANH39895.1	Carboxylesterase NlhH
ANH39896.1	Acyl-CoA dehydrogenase
ANH39897.1	hypothetical protein
ANH39898.1	hypothetical protein
ANH39899.1	Demethylrebeccamycin-D-glucose O-methyltransferase
ANH39900.1	D-inositol 3-phosphate glycosyltransferase
ANH39901.1	HTH-type transcriptional repressor KstR
ANH39902.1	Pyridoxamine 5'-phosphate oxidase
ANH39903.1	3-alpha-(or 20-beta)-hydroxysteroid dehydrogenase
ANH39904.1	Putative short-chain type dehydrogenase/reductase
ANH39905.1	hypothetical protein
ANH39906.1	Ferredoxin--NADP reductase 2
ANH39907.1	hypothetical protein
ANH39908.1	hypothetical protein
ANH39909.1	mce related protein
ANH39910.1	putative phospholipid ABC transporter-binding protein MlaD
ANH39911.1	mce related protein
ANH39912.1	mce related protein
ANH39913.1	mce related protein
ANH39914.1	mce related protein
ANH39915.1	putative phospholipid ABC transporter permease protein MlaE
ANH39916.1	putative phospholipid ABC transporter permease protein MlaE
ANH39925.1	Ion channel
ANH39937.1	HTH-type transcriptional repressor KstR2
ANH40451.1	putative transcriptional regulatory protein TcrX
ANH40452.1	putative sensor histidine kinase TcrY
